# Supplementary material for: Genome-wide analyses of cell-free DNA for therapeutic monitoring of patients with pancreatic cancer
Source: Sci Adv. 2025 May 21;11(21):eads5002. doi: 10.1126/sciadv.ads5002 (PMC12094228; doi:10.1126/sciadv.ads5002)
Supplement: Supplementary file 2 — Tables S1 to S6 [file sciadv.ads5002_tables_s1_to_s6.zip]

Archive with 1 entries (1 files):
- ads5002_tables_s1_to_s6.xlsx
